# Supplementary material for: Physical activity among older adults with multimorbidity: Evidence from a population-based health survey
Source: PLoS One. 2024 Jan 2;19(1):e0296460. doi: 10.1371/journal.pone.0296460 (PMC10760873; doi:10.1371/journal.pone.0296460)
Supplement: S1 File — Set of data analysed for each individual include in this study. (XLSX) [file pone.0296460.s001.xlsx]

## Sheet: analysed parameters
number	weight factor	Gender	Age Range	Race/skin color	Education	Marital status	Per capita income	Occupation or Volunteer work	Multimorbidity	Chronic Health Conditions	Physical activity level
		0 = male	0 = 60 to 69 years	0 = white	0 = Never been to school	0 = With a partner	0 = ≤ 0.5	0 = No	0 = 0 to 1 chronic disease	0 = 0-1 Chronic Health Conditions	0 = Insufficient
		1 = female	1 = 70 years or more	1 = no white	1 = Elementary school	1 = Without a partner	1 = 0.5-1.0	1 = Yes	1 = 2 or more chronic diseases	1 = 2 Chronic Health Conditions	1 = Sufficient
					2 = Junior high school		2 = 1 to 2.5			2 = 3 Chronic Health Conditions
					3 = High school		3 = ≥2.5			3 = 4 Chronic Health Conditions
					4 = College					4 = 5 or more Chronic Health Conditions

## Sheet: Individual data
number	weight factor	Gender	Age Range	Race/skin color	Education	Marital status	Per capita income	Occupation or Volunteer work	Multimorbidity	Chronic Health Conditions	Physical activity level
1	1221.258	0	1	0	2	1	3	0	0	0	0
2	1365.923	1	1	0	2	0	1	0	1	4	1
3	2403.194	0	0	0	4	1	3	1	1	1	1
4	1184.52	1	1	0	1	1	1	0	1	3	0
5	1132.096	0	0	0	3	0	0	0	0	0	0
6	1081.814	1	1	0	2	0	0	0	0	0	0
7	1814.543	1	0	0	1	0	0	0	1	3	1
8	1050.545	0	1	0	1	0	0	0	0	0	0
9	1671.71	1	1	0	0	1	2	0	1	4	0
10	1206.662	1	0	0	1	1	2	0	1	2	0
11	1478.282	0	1	0	1	1	0	0	1	1	1
12	1478.282	1	1	0	1	1	0	0	0	0	0
13	1301.96	1	0	0	3	1	0	0	0	0	0
14	1162.84	1	1	0	0	0	0	0	1	1	0
15	883.4405	1	0	0	2	1	0	0	0	0	0
16	733.7404	0	0	0	3	0	2	1	1	2	1
17	1471.301	1	0	0	3	0	2	1	1	1	1
18	1184.52	1	1	0	1	0	2	0	1	4	0
19	1526.234	1	1	0	2	1	2	0	0	0	0
20	1961.849	0	1	0	1	0	2	0	0	0	0
21	1641.515	1	0	0	3	1	3	0	1	4	0
22	1641.515	0	1	0	1	0	2	0	0	0	0
23	2180.976	1	1	0	4	0	2	0	1	2	0
24	2180.976	1	0	0	4	0	2	0	1	4	0
25	1124.04	1	1	0	1	1	3	0	1	1	1
26	1114.88	0	1	1	2	0	3	0	1	1	1
27	1114.88	1	1	0	2	0	3	0	1	4	1
28	1332.442	0	0	0	4	0	3	0	1	2	0
29	1481.269	1	0	1	1	1	3	1	1	4	0
30	1104.848	1	1	0	2	1	2	0	0	0	0
31	1403.053	0	1	0	1	0	2	0	1	3	1
32	1206.662	1	1	0	1	0	2	0	0	0	0
33	1476.27	1	1	0	2	1	3	0	0	0	0
34	1111.117	0	0	0	4	1	3	1	1	1	0
35	1111.117	1	1	0	1	1	1	0	1	1	0
36	1499.474	1	0	1	3	1	2	0	1	4	0
37	1348.818	1	0	0	3	0	3	0	1	4	0
38	1584.531	1	1	0	1	0	2	0	1	2	0
39	1112.632	0	0	0	4	0	2	1	0	0	0
40	1116.096	1	1	0	1	1	2	0	0	0	0
41	1329.756	1	0	0	1	1	2	0	1	4	1
42	1478.282	1	0	0	4	1	0	0	0	0	1
43	1116.096	1	0	1	0	1	1	0	1	1	0
44	1116.096	0	0	0	1	0	3	1	1	1	0
45	1478.282	0	1	0	1	1	0	0	0	0	1
46	1336.913	1	1	0	1	1	0	0	1	3	1
47	1118.62	1	0	0	0	1	0	0	1	4	1
48	1336.913	0	1	0	3	0	3	0	1	2	1
49	3463.863	0	0	1	2	1	1	1	0	0	0
50	1440.411	1	1	0	0	1	0	0	1	4	1
51	1740.42	0	1	0	1	0	2	0	1	3	1
52	903.4454	1	1	0	1	0	2		1	4	0
53	1045.735	0	0	1	3	0	0	1	0	0	0
54	1045.735	1	0	1	1	0	0	1	1	2	0
55	903.4454	1	0	0	2	1	3	0	1	2	0
56	903.4454	1	1	0	0	1	1	0	0	0	0
57	1371.043	1	0	0	3	1	2	1	1	4	0
58	1230.719	1	1	1	1	1	2	0	1	4	0
59	1081.814	0	1	0	1	0	1	0	1	3	0
60	1078.456	1	0	0	3	0	2	1	1	4	0
61	1432.875	1	0	0	3	1	3	1	1	2	0
62	1432.875	0	1	0	3	0	2	0	1	3	0
63	1432.875	1	1	1	0	0	2	0	1	4	0
64	1432.875	1	0	0	4	1	2	0	1	3	0
65	1313.945	1	1	0	1	0	3	0	1	4	0
66	1816.051	0	1	0	2	0	3	0	1	1	0
67	2526.027	1	1	1		1	2	0	0	0	0
68	1934.905	1	0	0	1	1	0	0	1	2	0
69	1664.068	0	0	0	3	0	3	1	1	1	0
70	1934.905	1	0	0	1	0	3	1	1	3	0
71	1361.352	0	0	0	2	0	2	1	1	2	0
72	1277.729	1	0	1	1	1	2	0	1	3	0
73	1361.352	0	1	1	1	0	0	0	1	1	0
74	1166.461	1	1	1	0	0	1	0	1	1	0
75	1162.84	1	0	1	1	0	0	0	1	1	1
76	1162.84	1	0	1	2	1	2	1	1	4	0
77	1166.461	1	1	1	1	1	2	0	1	4	0
78	1162.84	1	1	1	1	1	2	0	1	4	0
79	1611.126	1	0	0	1	1	1	1	1	2	0
80	1611.126	1	1	0	0	1	2	0	1	2	0
81	768.7265	0	1	1	3	0	1	1	1	1	1
82	871.3188	1	0	0	4	1	3	0	0	0	0
83	414.7375	0	1	1	1	0	0	0	1	3	1
84	414.7375	1	0	0	2	1	0	0	1	4	0
85	336.3268	1	0	0	3	1	0	0	1	4	1
86	2089.229	1	0	0	2	1	2	1	1	2	1
87	2280.615	1	0	0	4	1	2	1	1	1	1
88	1333.016	1	0	0	2	1	2	0	1	2	1
89	1680.191	1	0	1	4	0	3	1	0	0	0
90	3275.888	0	0	1	4	0	3	1	1	2	1
91	1256.897	1	0	0	4	1	3	0	1	2	0
92	1412.869	1	0	0	2	1	3	1	1	2	1
93	1307.11	1	0	1	3	0	3	0	1	1	1
94	1307.11	0	0	1	3	1	0	1	0	0	1
95	1109.516	1	0	0	4	1	2	1	0	0	0
96	1446.603	1	1	0	1	1	2	0	1	3	1
97	1360.113	1	0	1	3	0	2	1	1	3	1
98	1899.915	0	0	1	4	0	2	1	1	3	0
99	1943.789	1	1	1	1	1	3	0	1	2	0
100	883.4405	1	0	1	2	1	2	0	0	0	0
101	1148.755	1	1	1	1	1	2	0	1	1	0
102	1743.79	1	1	0	1	1	2	0	1	2	0
103	1035.831	1	1	0	2	1	3	0	1	3	0
104	1374.454	1	1	0	2	0	2	0	0	0	0
105	414.7375	1	1	0	2	1	2	0	0	0	0
106	2014.881	1	1	0	3	1	2	1	0	0	0
107	1111.117	1	0	0	3	1	0	0	0	0	0
108	1045.735	0	1	0	4	0	3	1	0	0	1
109	1925.529	1	0	0	3	0	3	1	1	2	0
110	2407.674	0	1	0	4	0	3	0	1	1	1
111	3575.08	1	0	0	2	0	3	0	0	0	1
112	733.7404	0	1	0	4	1	2	1	1	3	0
113	1471.301	0	1	0	4	1	2	0	1	1	0
114	1428.841	1	0	0	4	1	0	0	1	1	1
115	1331.511	1	0	0	4	1	2	0	1	1	0
116	1699.423	1	0	0	3	1	0	0	1	1	1
117	2014.881	1	1	0	3	1	3	0	1	3	0
118	1980.429	1	1	0	4	1	3	0	1	4	0
119	1120.551	1	0	0	4	1	0	1	1	1	1
120	1729.482	0	0	0	1	0	0	1	0	0	0
121	1403.053	1	0	0	1	0	0	1	0	0	1
122	1111.117	0	0	0	4	0	2	1	1	2	1
123	1128.582	0	1	0	4	0	0	0	1	3	1
124	1030.266	1	0	0	3	0	0	0	0	0	0
125	1336.913	0	1	0	1	0	0	0	0	0	1
126	1426.483	1	1	1	0	1	0	0	0	0	0
127	1045.735	1	1	0	1	0	3	0	1	1	0
128	1178.46	1	0	1	4	1	0	0	1	2
129	1365.816	1	0	1	1	0	0	0	1	1	1
130	1443.852	0	0	0	3	0	1	1	0	0	0
131	1282.917	1	1	0	2	0	0	0	1	1	1
132	1170.798	1	0	1	1	1	1	0	1	3	0
133	1389.762	0	0	0	3	0	1	0	0	0	1
134	1925.529	0	1	1	1	0	0	0	0	0	0
135	1925.529	1	0	0	2	0	1	1	0	0	0
136	1498.434	0	1	0	2	0	1	0	0	0	0
137	1542.296	1	1	1	1	0	0	0	1	1	1
138	1943.789	0	0	1	1	0	0	0	0	0	1
139	1859.972	0	1	0	1	0	0	0	1	3	0
140	1859.972	1	0	1	1	0	0	0	1	2	0
141	1776.243	0	0	1	1	0	0	0	1	1	0
142	1743.79	1	0	1	1	0	0	0	1	1	0
143	1743.79	1	0	1	1	0	0	0	0	0	0
144	1329.756	1	0	1	3	1	0	0	1	1	0
145	1112.632	1	1	1	1	1	0	0	0	0	0
146	1559.732	1	0	0	3	1	2	0	0	0	0
147	1428.841	1	1	0	1	1	0	0	0	0	0
148	733.7404	0	0	0	4	0	0	1	0	0	0
149	2403.194	1	0	0	4	1	0	1	1	1	0
150	1659.267	1	0	1	1	1	0	0	1	2	1
151	1641.515	0	1		1	1	2	0	0	0	0
152	2010.964	0	1	1	1	0	2	0	0	0	0
153	2010.964	1	1	1	2	0	2	0	1	3	0
154	1114.577	0	0	0	2	0	0	0	1	1	0
155	2619.311	1	0	1	3	1	2	0	0	0	1
156	4615.231	0	1	1	1	0	0	0	1	3	0
157	1108.587	1	0	0	3	1	0	0	1	3	0
158	1089.375	0	1	1	1	1	0	0	0	0	0
159	1934.905	0	0	1	1	0	2	1	1	2	1
160	1330.119	0	0	1	1	0	2	0	0	0	0
161	871.3188	1	0	0	2	0	2	1	1	1	0
162	414.7375	0	1	0	1	1	1	0	0	0	0
163	3275.888	0	0	0	4	0	0	1	0	0	0
164	1412.869	0	0	0	1	1	3	1	0	0	1
165	1740.695	0	1	1	0	1	0	1	1	1	0
166	2065.336	1	0	1	1	1	1	1	1	1	1
167	1743.79	1	0	1	0	1	1	0	1	2	0
168	691.1531	1	0	1	1	1	0	0	1	2	0
169	1453.485	1	0	1	1	0	1	0	1	4	0
170	1699.423	0	0	1	1	0	1	0	0	0	0
171	1641.515	1	1	0	1	1	0	0	0	0	0
172	1729.482	0	0	0	2	0	2	1	1	2	1
173	1112.632	1	0	0	2	0	2	1	1	1	1
174	903.4454	1	1	1	0	1	2	0	0	0	0
175	1635.051	1	1	0	1	1	0	0	1	3	0
176	1635.051	0	1	1	1	0	2	0	1	2	1
177	1824.998	1	1	1	2	0	2	0	1	2	0
178	1282.917	0	0	1	1	0	1	0	0	0	0
179	1616.143	1	0	1	3	0	1	0	1	2	1
180	812.0546	0	0	1	1	0	0	0	0	0	1
181	658.5267	1	0	0	2	0	0	0	1	3	0
182	414.7375	0	0	1	3	0	0	1	0	0	0
183	2334.513	0	1	1	1	0	3	0	1	4	0
184	1899.676	1	1	0	1	0	0	1	1	3	1
185	2065.336	1	1	0	3	1	0	0	1	4	1
186	4304.683	1	0	0	1	0	1	0	0	0	0
187	1335.721	0	1	1	3	0	2	0	0	0	0
188	595.3834	1	0	1	4	1	2	0	1	2	1
189	454.7961	1	1	1	1	1	2	0	1	4	0
190	2586.348	1	1	1	1	1	2	0	1	2	1
191	2586.348	1	0	1	1	0	0	0	1	3	1
192	1248.415	0	0	1	1	0	0	1	1	4	1
193	2521.585	0	0	1	3	0	3	1	1	3	1
194	1659.267	0	1	1	1	0	0	1	1	1	1
195	1657.062	1	1	0	2	0	0	0	1	4	1
196	1887.439	1	0	1	4	0	0	1	1	1	1
197	1621.521	1	1	1	1	1	2	0	1	4	0
198	2464.223	1	1	0	1	1	2	0	1	2	0
199	4615.231	0	0	1	2	0	2	1	0	0	0
200	1664.068	1	0	1	1	0	2	0	1	4	0
201	2526.027	1	0	1	2	0	2	1	1	1	1
202	1777.251	0	0	0	3	0	2	0	0	0	1
203	2267.577	1	1	1	0	1	0	0	1	3	0
204	2267.577	1	1	1	3	1	3	0	1	3	0
205	2586.348	0	1	1	1	1	3	0	0	0	1
206	3809.056	0	1	1	0	1	0	0	1	2	0
207	3080.753	0	1	0	4	0	0	0	1	1	1
208	2334.513	1	1	0	1	1	2	0	0	0	0
209	2642.345	1	0	0	3	1	3	1	1	2	0
210	3718.959	1	0	0	2	1	1	0	0	0	0
211	4180.455	1	0	0	3	1	0	0	0	0	0
212	1662.222	1	0	0	4	0	0	0	0	0	0
213	2010.964	1	1	0	4	1	3	0	1	4	0
214	2160.505	1	1	0	3	1	0	0	0	0	0
215	3489.447	0	1	0	2	1	1	0	1	2	0
216	1816.051	1	0	0	4	1	2	1	1	3	0
217	1330.119	1	0	0	3	1	0	0	1	1	0
218	1032.718	1	1	1	2	1	0	0	0	0	1
219	3809.056	1	0	0	1	1	0	0	0	0	0
220	2642.345	0	0	0	3	0	2	0	0	0	0
221	1621.521	1	1	1	1	1	0	0	1	2	0
222	1609.651	1	0	1	0	1	0	0	1	1	1
223	1225.586	1	1	0	1	1	0	0	1	1	0
224	1184.52	1	0	0	1	1	2	0	1	2	0
225	1905.644	1	1	1	1	0	3	0	0	0	1
226	1179.278	1	1	1	1	1	0	0	1	1	0
227	2094.34	1	1	1	1	1	0	0	0	0	0
228	1128.495	1	0	1	0	1	0	0	1	2	1
229	1426.243	1	0	1	1	0	0	0	1	1	0
230	1385.083	1	1	0	1	1	0	0	1	2	0
231	1385.083	0	1	1	3	0	0	0	0	0	0
232	1029.07	1	0	0	1	1	0	0	0	0	0
233	1030.266	1	0	1	1	1	0	0	0	0	0
234	1030.266	0	0	0	3	0	2	1	0	0	1
235	850.7494	1	0	1	0	1	2	1	1	1	0
236	1278.311	1	1	1	2	1	1	0	1	4	0
237	1081.779	1	0	0	2	1	2	0	1	4	0
238	1223.462	0	1	0	3	0	1	0	1	1	0
239	1262.836	1	0	0	2	0	1	0	1	4	0
240	905.9575	1	0	0	0	1	0	0	1	4	0
241	1701.882	1	0	0	2	0	0	0	0	0	0
242	1812.411	0	0	0	4	0	3	1	0	0	1
243	1817.818	0	0	0	4	1	3	1	0	0	1
244	1849.224	1	1	1	1	1	0	0	0	0	0
245	1412.869	0	0	1	0	1	1	0	1	2	1
246	1542.296	0	0	1	1	0	0	0	1	3	0
247	1412.869	1	0	1	2	1	1	1	1	3	1
248	4359.163	1	0	1	1	0	0	0	1	1	0
249	1480.769	0	0	1	0	0	0	0	1	4	0
250	1150.561	1	0	1	1	1	1	0	1	1	0
251	1559.967	0	1	1	1	1	1	0	0	0	0
252	1347.708	1	0	0	1	1	0	0	0	0	0
253	1371.212	0	1	0	2	1	2	0	1	2	1
254	1657.062	1	0	0	2	1	0	0	1	1	0
255	1499.359	1	0	0	1	0	3	0	1	1	1
256	1511.965	1	0	1	1	1	0	0	1	1	0
257	1385.083	1	0	1	1	1	2	0	1	4	1
258	1243.348	1	0	1	4	1	0	0	1	4	1
259	2019.762	1	0	1	1	1	1	0	1	2	1
260	1737.048	1	0	1	3	1	2	0	1	4	1
261	1490.28	1	0	1	3	1	1	1	0	0	1
262	1260.085	1	0	0	4	0	3	1	0	0	1
263	1520.61	0	0	0	4	0	0	0	1	3	1
264	768.7265	1	0	0	2	1	3	0	1	2	0
265	1692.521	0	1	0	4	0	0	1	1	2	0
266	1498.434	1	0	0	4	0	3	1	1	3	1
267	2334.513	0	0	0	3	1	0	1	0	0	1
268	1488.579	1	0	0	4	1	3	0	1	1	0
269	1578.327	0	0	0	4	0	3	1	0	0	0
270	1307.11	1	0	0	4	1	3	0	1	3	0
271	993.8306	0	1	0	4	1	0	0	1	1	1
272	1474.571	1	0	0	4	0	3	0	0	0	0
273	1241.148	1	0	0	2	1	3	1	1	4	1
274	1765.579	0	0	0	4	0	3	1	1	2	1
275	1241.148	1	1	0	3	0	3	0	1	1	0
276	1743.79	1	1	0	4	1	3	0	1	1	1
277	4184.509	1	1	0	4	1	3	0	0	0	0
278	1385.083	1	1	1	1	1	2	0	0	0	0
279	1426.243	0	1	1	1	1	2	0	1	1	1
280	2023.494	1	1	0	1	1	3	0	1	4	0
281	1278.311	1	0	1	4	1	0	0	1	1	0
282	1330.119	1	1	1	1	1	0	1	1	2	0
283	1559.967	1	1	0	2	1	0	0	1	1	1
284	1653.727	1	0	0	4	1	0	0	0	0	0
285	1232.179	0	0	1	4	0	2	0	1	4	1
286	2119.979	1	0	0	4	0	2	0	1	2	0
287	1361.352	1	0	0	1	1	0	0	1	4	1
288	1274.069	0	1	0	4	0	3	0	1	2	0
289	1084.871	1	1	1	1	1	0	0	1	1	0
290	1241.148	0	0	0	1	0	0	1	0	0	1
291	1241.148	0	1	1	1	0	2	0	1	2	1
292	1480.769	1	0	1	1	0	2	0	0	0	1
293	3718.959	0	0	1	1	0	1	0	1	2	0
294	3070.684	0	1	1	1	0	1	0	0	0	0
295	1385.083	1	0	1	1	0	1	1	1	2	0
296	1334.714	1	1	0	1	1	0	0	0	0	0
297	1961.849	1	0	1	2	1	0	0	0	0	0
298	2152.398	1	1	0	1	1	0	0	1	3	0
299	4184.509	1	1	0	0	1	3	0	0	0	0
300	1525.828	0	1	0	3	0	2	1	1	2	0
301	1905.644	1	0	0	1	0	2	0	1	1	0
302	918.7394	1	0	0	3	1	2	1	1	2	0
303	2143.976	0	0	1	1	1	1	0	1	1	1
304	1471.301	0	1	0	3	0	2	1	0	0	0
305	1181.359	1	1	0	1	0	2	0	1	4	0
306	1158.444	1	1	0	1	1	2	0	1	1	0
307	1384.508	0	1	0	1	0	2	0	1	2	0
308	1133.373	1	0	0	1	0	2	0	1	4	0
309	1537.921	0	0	1	1	0	2	1	1	1	0
310	1630.355	0	1	1	1	0	2	0	1	4	0
311	883.4405	1	1	1	1	0	2	0	1	4	0
312	883.4405	1	0	1	2	1	1	0	1	1	0
313	481.2988	1	0	0	1	0	1	0	1	2	0
314	1170.798	0	0	1	2	1	1	1	1	4	0
315	1128.495	1	0	0	3	0	3	1	1	1	1
316	964.0003	1	1	1	0	1	0	0	1	1	0
317	899.1743	1	0	1	1	1	1	0	1	2	1
318	1354.545	1	0	1	1	1	0	1	1	3	0
319	1209.965	1	0	1	1	0	0	0	1	3	0
320	576.2108	1	0	1	1	1	2	1	1	4	0
321	576.2108	1	1	0	0	1	2	0	1	4	0
322	1678.292	1	0	1	1	1	0	0	0	0	0
323	1179.278	1	0	0	1	1	0	0	0	0	1
324	1550.079	1	1	0	1	1	0	0	0	0	0
325	1584.531	0	1	0	1	1	3	0	0	0	0
326	1371.043	1	1	0	1	1	0	0	1	1	0
327	1711.862	0	0	0	0	1	0	0	0	0	0
328	1158.444	0	0	0	3	0	0	1	0	0	0
329	1170.798	1	0	0	3	0	0	1	0	0	0
330	1500.969	1	1	0	0	0	0	0	0	0	0
331	272.9077	0	1	1	0	0	0	0	1	1	0
332	1849.224	0	1	0	0	1	0	0	0	0	0
333	1636.716	1	0	0	3	0	0	1	0	0	0
334	1311.788	1	1	0	0	1	1	0	1	3	0
335	1232.179	0	0	1	1	0	0	0	1	1	0
336	1136.902	1	0	0	1	0	0	0	0	0	0
337	272.9077	0	0	1	2	0	0	1	0	0	0
338	272.9077	0	0	0	0	0	0	0	0	0	0
339	1179.133	1	0	0	1	1	2	1	1	3	0
340	1184.52	0	1	1	1	0	2	0	1	1	0
341	1426.243	1	0	0	1	0	2	0	1	3	0
342	1232.179	0	0	1	1	0	0	0	0	0	0
343	1743.442	0	0	1	1	0	2	0	0	0	0
344	1136.902	0	0	1	1	0	3	0	1	4	1
345	1274.069	1	0	1	3	0	3	0	1	2	0
346	2140.6	0	1	0	3	0	2	0	1	3	0
347	336.3268	1	0	0	1	0	2	0	0	0	1
348	591.3737	1	0	0	1	1	3	0	1	1	1
349	1256.897	1	0	1	1	1	0	0	0	0	1
350	467.5583	1	1	1	2	0	3	0	1	2	0
351	2142.121	1	0	0	2	1	1	0	1	3	0
352	1252.727	1	0	1	3	1	1	0	0	0	0
353	1742.475	0	0	1	2	1	2	1	1	3	0
354	1184.52	1	1	1	1	1	0	0	0	0	0
355	1420.024	1	1	1	1	1	1	0	1	4	0
356	1278.311	1	0	1	1	0	0	0	0	0	1
357	1181.359	0	1	0	3	0	0	1	1	1	1
358	576.2108	0	0				1	1	0	0	1
359	899.1743	1	1	0	1	1	2	0	1	1	0
360	1400.531	1	0	1	3	1	0	0	1	4	1
361	1271.106	1	0	0	0	1	0	0	1	2	0
362	1271.106	0	0	1	1	0	2	1	0	0	0
363	1179.278	1	1	0	0	1	1	0	1	4	0
364	1046.098	0	1	0	4	0	1	0	0	0	1
365	1403.053	1	0	0	3	1	0	0	1	3	0
366	1584.531	0	1	0	1	0	0	0	1	1	0
367	1177.727	1	1	0	1	0	0	0	0	0	0
368	1159.77	0	1		1	0	0	0	0	0	1
369	1159.77	1	0	1	1	0	0	0	1	1	0
370	1181.359	0	1	1	0	1	2	0	0	0	0
371	1792.518	1	0	0	2	1	2	0	1	4	0
372	905.9575	1	0	1	1	1	0	0	1	2	1
373	1203.688	1	0	0	1	0	0	0	1	4	1
374	1539.15	1	1	1	1	1	1	0	1	4	0
375	1136.902	0	0	0	4	0	0	0	1	2	0
376	336.3268	1	0	0	4	0	0	1	1	4	0
377	1858.592	1	1	1	1	1	0	0	1	4	0
378	1635.699	1	0	0	1	0	0	0	0	0	0
379	4080.493	0	0	0	3	0	0	1	1	2	0
380	4080.493	0	0	0	1	0	0	1	0	0	0
381	1412.869	0	0	1	1	0	1	0	0	0	0
382	1902.516	0	0	1	1	0	0	0	0	0	1
383	1704.229	1	0	0	3	1	1	0	1	2	0
384	1446.603	1	1	1	1	1	2	0	1	2	0
385	884.118	1	1	1	0	1	2	0	1	3	0
386	884.118	1	1	1	0	1	3	0	1	4	1
387	2352.466	0	1	1	1	0	2	0	1	4	0
388	1996.846	1	0	1	1	0	2	0	1	3	0
389	1189.506	0	0	1	0	0	1	1	0	0	0
390	1268.92	0	0	1	1	0	2	0	1	3	1
391	1132.009	1	1	1	0	0	2	0	1	4	0
392	1499.359	1	0	0	1	1	0	0	1	4	0
393	1499.359	1	0	0	1	1	1	0	1	3	0
394	1128.495	0	0	1	3	0	1	1	1	1	0
395	1132.009	1	0	1	1	0	1	0	1	4	0
396	1348.715	0	0	1	1	0	1	0	1	4	0
397	1132.009	0	0	0	1	0	0	1	0	0	0
398	1274.433	1	0	1	1	0	2	0	1	4	0
399	1159.77	0	0	0	2	0	2	1	1	4	0
400	1081.779	0	1	1	1	0	1	1	1	4	1
401	1015.556	1	1	1	0	1	1	0	1	2	0
402	1081.814	1	0	0	1	0	3	0	1	4	0
403	336.3268	1	1	1	0	1	0	0	1	1	0
404	1488.579	0	1	0	1	1	0	0	0	0	0
405	1797.45	0	1	1	2	1	0	0	0	0	0
406	1307.11	0	0	0	3	1	0	1	0	0	0
407	2057.846	0	1	1	2	0	3	0	1	1	1
408	1484.708	1	0	1	1	0	3	0	1	1	0
409	883.4405	0	1	0	1	1	1	0	0	0	0
410	883.4405	0	0	0	1	1	0	0	1	1	1
411	1144.26	1	1	0	3	0	0	0	1	1	0
412	1355.465	1	1	0	0	1	0	0	1	1	0
413	1636.716	1	1	0	1	1	0	0	1	2	0
414	1271.106	1	1	0	4	1	0	0	1	3	1
415	2403.194	0	0	1	3	0	0	1	0	0	0
416	1153.711	1	1	1	1	1	1	0	1	3	0
417	1755.685	0	1	1	0	1	1	0	0	0	1
418	1484.495	1	0	0	1	1	2	0	1	2	0
419	1260.085	1	1	0	1	1	2	1	1	3	1
420	1355.465	1	0	0	2	0	2	0	1	4	0
421	1367.26	0	0	0	4	0	2	1	1	3	0
422	1744.48	1	0	1	2	1	1	1	0	0	0
423	1286.984	1	0	0	1	0	3	0	0	0	1
424	1278.311	0	0	0	3	1	1	1	1	3	0
425	1073.798	0	1	0	1	0	2	0	1	1	0
426	2403.194	1	1	0	1	0	2	0	1	4	0
427	1232.179	1	1	0	1	1	3	0	1	1	0
428	1476.27	1	0	1	1	0	2	0	1	4	0
429	1175.496	0	1	1	1	0	2	0	1	2	0
430	1225.586	1	0	0	1	1	2	1	1	4	1
431	1313.945	0	0	0	2	1	0	1	0	0	1
432	1274.069	0	0	1	2	1	2	1	0	0	1
433	1500.969	1	1	1	1	1	0	0	1	4	1
434	1147.888	0	0	0	0	1	2	1	0	0	0
435	1147.888	0	0	0	1	0	0	1	1	4	0
436	1552.318	1	0	0	1	0	0	0	0	0	0
437	1355.465	0	1	0	0	0	2	1	0	0	0
438	1104.848	1	1	1	1	0	2	0	1	4	0
439	1221.258	0	0	0	3	0	2	1	1	1	0
440	1206.662	1	0	0	1	0	2	1	1	4	1
441	1348.818	1	0	0	1	1	1	0	1	3	0
442	1179.133	0	1	0	1	1	3	1	0	0	0
443	1133.373	0	0	0	3	0	2	1	1	4	0
444	1147.888	1	1	0	2	1	1	0	0	0	0
445	1209.965	0	0	0	3	0	2	1	0	0	0
446	1514.948	0	0	1	3	1	0	0	0	0	0
447	1016.769	0	1	1	0	0	0	0	1	3	0
448	1384.508	0	0	1	0	1	2	0	1	1	1
449	1539.15	0	0	1	1	0	2	1	1	2	0
450	1552.318	1	0	1	2	1	2	0	1	1	0
451	1328.661	1	0	0	1	0	2	1	1	2	0
452	883.4405	0	0	1	2	0	2	1	1	2	0
453	2142.121	0	0	0	2	0	2	0	0	0	1
454	1059.309	1	0	0	2	1	0	0	0	0	0
455	1334.714	0	0	0	3	0	2	0	0	0	0
456	1360.113	1	0	1	1	0	2	1	1	2	0
457	1369.275	0	0	1	2	1	2	1	0	0	1
458	1743.442	1	0	1	1	0	1	0	1	4	1
459	1792.518	0	0	1	1	0	2	0	1	4	0
460	1387.469	0	1	0	1	0	2	0	1	3	1
461	1678.292	1	0	0	3	1	0	0	1	2	1
462	1594.922	0	0	1	1	0	0	0	0	0	0
463	1371.043	0	0	0	3	0	0	0	0	0	1
464	272.9077	1	0	0	1	0	2	0	1	4	0
465	1118.351	0	1	0	2	0	2	0	0	0	0
466	1030.266	0	0	1	1	1	1	1	0	0	0
467	1108.587	1	0	1	3	0	2	0	1	3	1
468	1225.586	0	0	1	2	0	2	1	0	0	0
469	1225.586	0	1	0	1	1	0	1	0	0	0
470	1114.88	1	0	1	0	1	2	1	1	1	1
471	1368.849	1	1				0	0	1	3	0
472	1241.148	0	1	1	0	0	0	1	1	3	0
473	1081.779	1	1	1	0	1	0	0	0	0	0
474	1075.231	0	1	1	0	0	1	0	0	0	1
475	576.2108	1	0	1	3	1	2	0	1	1	0
476	1499.359	1	1	0	1	1	2	0	0	0	0
477	1783.08	1	1	1	1	1	0	1	0	0	0
478	1384.508	1	0	1	2	1	1	0	1	3	0
479	1158.444	0	0	1	2	0	1	0	1	3	0
480	1934.905	1	0	0	1	1	1	0	1	2	1
481	768.7265	1	1	1	1	1	1	0	0	0	0
482	1144.26	0	0	0	1	0	2	0	0	0	0
483	1077.121	1	0	0	1	0	2	0	1	4	0
484	1371.212	0	0	1	3	0	2	0	0	0	1
485	2119.071	1	1	1	1	1	1	0	0	0	1
486	1814.543	0	1	0	1	0	1	0	1	4	0
487	1136.902	1	0	1	1	1	1	0	1	2	0
488	576.2108	1	0	0	1	1	2	0	1	4	0
489	1179.278	1	0	1	0	0	0	0	1	4	0
490	2010.964	0	0	1	1	0	0	0	0	0	0
491	1279.109	1	1	0	0	1	2	0	1	2	0
492	363.6206	1	0	1	1	0	2	1	1	1	0
493	2138.604	0	0	1	2	0	2	1	0	0	1
494	1084.871	1	0	1	1	0	3	1	1	3	1
495	1286.254	0	0	0	1	0	3	1	0	0	0
496	947.2914	0	0	1	1	0	0	0	0	0	1
497	904.8035	1	1	1	1	0	0	0	1	3	1
498	3722.565	1	0	1	3	1	0	0	1	1	0
499	1385.568	0	0	1	1	0	1	1	0	0	0
500	1636.731	1	0	0	1	0	1	1	0	0	0
501	1348.818	0	1	1	1	0	1	0	1	2	0
502	1740.42	0	1	1	1	1	0	0	0	0	0
503	1187.436	0	0	0	1	0	0	0	1	1	0
504	1132.009	1	0	0	1	0	0	0	1	1	0
505	1232.179	0	1	0	1	0	1	0	0	0	1
506	1511.965	1	1	0	2	1	2	0	1	3	0
507	1594.922	1	0	0	1	0	1	0	1	1	1
508	1528.157	1	0	0	1	0	0	1	1	4	0
509	1902.516	1	1	0	4	0	3	1	1	4	1
510	2244.325	0	1	1	1	0	0	0	0	0	0
511	1550.896	1	1	1	1	0	0	1	1	2	0
512	1537.921	0	1	0	1	1	1	0	0	0	0
513	576.2108	0	1	1	2	0	2	1	0	0	1
514	2340.377	1	0	1	1	1	2	0	1	3	0
515	1594.922	0	0	1	1	0	1	1	0	0	1
516	993.8306	1	0	1	1	1	2	0	1	1	1
517	850.7494	0	0	0	1	0	1	1	1	1	0
518	1505.966	0	1	1	0	1	1	1	1	1	0
519	1426.483	1	0	1	3	1	1	0	1	4	1
520	1082.75	1	1	0	3	1	0	0	1	4	0
521	1297.147	1	0	0	1	1	2	1	1	4	1
522	1755.685	1	1	0	2	1	0	0	0	0	0
523	1520.61	1	0	0	2	1	0	0	0	0	0
524	1311.788	0	0	1	2	0	0	0	0	0	1
525	2403.194	1	0	1	3	1	1	0	0	0	1
526	3071.19	1	0	0	1	0	0	0	1	4	0
527	1474.571	0	0	1	2	1	2	1	1	3	1
528	272.9077	1	0	0	1	1	2	0	1	4	0
529	1081.779	1	1	1	1	0	0	0	1	2	0
530	1387.116	0	1	1	0	0	0	1	0	0	0
531	1271.106	1	1	0	4	1	0	0	0	0	0
532	3722.565	1	0	0	1	1	0	0	0	0	0
533	1274.433	0	0	1	1	0	0	1	0	0	0
534	905.9575	1	0	0	1	0	0	0	0	0	0
535	1934.905	0	0	0	4	0	0	0	1	1	1
536	918.7394	1	0	0	3	0	0	0	1	3	0
537	363.6206	0	1	1	3	1	3	0	0	0	1
538	336.3268	1	1	0	1	1	0	1	0	0	0
539	1050.545	0	1	0	4	0	0	1	0	0	0
540	4080.493	1	0	0	1	0	0	0	1	2	0
541	1256.897	0	1	0	1	1	3	0	1	1	1
542	1474.571	1	0	1	3	0	0	1	1	4	0
543	4012.881	1	0	0	4	1	3	0	1	1	1
544	1428.841	0	1	0	4	1	3	0	1	2	0
545	1029.07	0	1	0	4	0	0	0	1	3	1
546	1993.943	1	0	0	3	0	0	0	1	4	0
547	2138.604	1	1	1	3	1	2	0	1	3	1
548	2017.036	1	0	0	4	1	0	0	0	0	1
549	1737.048	1	1	0	3	0	1	0	1	4	0
550	2019.762	0	0	0	4	1	3	1	0	0	0
551	1252.428	0	1	1	4	0	0	0	0	0	0
552	1252.428	1	1	1	3	0	0	0	1	4	0
553	2089.229	1	1	1	1	1	0	0	1	4	0
554	1362.297	0	0	0	4	0	0	1	0	0	0
555	2141.555	1	1	0	1	1	0	1	0	0	0
556	1223.462	1	1	0	0	1	2	0	1	3	0
557	1664.068	1	0	0	1	0	0	0	1	2	0
558	1383.797	0	1	0	1	0	0	0	0	0	0
559	1692.521	1	1	0	1	1	2	0	1	1	0
560	1518.39	1	0	0	2	0	2	0	1	3	1
561	1311.788	1	0	0	0	0	0	0	0	0	0
562	1950.038	0	1	0	4	0	1	0	1	2	0
563	1360.113	1	1	0	4	0	1	0	1	4	0
564	1252.428	0	0	0	4	0	0	0	0	0	1
565	1232.179	1	0	0	1	0	3	0	1	3	0
566	1071.935	0	0	0	4	0	0	1	1	4	1
567	1594.922	0	1	0	4	0	3	1	0	0	0
568	1550.079	1	1	0	4	0	3	0	1	2	1
569	2174.402	0	1	0	4	0	0	1	1	3	0
570	1281.919	1	1	0	4	0	0	0	1	3	0
711	1203.688	0	1	0	4	0	0	1	1	1	0
572	1692.521	1	1	0	3	1	0	0	1	4	0
573	481.2988	1	1	0	2	1	0	0	1	3	1
574	593.5081	0	1	0	1	0	0	0	0	0	0
575	1328.661	1	0	1	1	0	0	0	0	0	0
576	3693.944	1	0	1	0	1	0	0	0	0	0
577	1454.855	1	0	0	1	1	0	0	1	3	0
578	1630.355	0	1	0	0	1	0	0	0	0	0
579	1144.26	1	0	0	1	0	0	0	1	2	0
580	2142.121	0	0	0	1	0	0	0	1	1	0
581	1474.571	1	1	0	1	1	0	0	0	0	0
582	1474.571	1	1	0	1	1	1	1	1	1	0
583	1653.727	0	1	0	1	0	1	0	0	0	0
584	1030.266	1	0	1	1	1	3	0	1	4	0
585	1128.582	0	0	1	3	0	2	0	1	4	0
586	1371.212	1	0	1	3	1	3	0	1	3	0
587	1335.721	1	0	0	1	1	3	0	1	2	0
588	1584.531	0	1	0	1	0	1	1	1	1	1
589	1333.016	1	1	0	1	0	1	0	0	0	0
590	1246.357	0	1				1	1	1	2	0
591	1360.113	1	1	1	1	1	0	0	1	1	0
592	1002.774	1	0	1	1	0	2	1	1	4	0
593	1817.818	0	0	1	1	0	2	1	1	3	1
594	1528.157	0	0	1	2	1	0	0	0	0	0
595	622.9719	1	0	0	0	0	0	0	0	0	0
596	1252.428	0	0	0	1	0	0	1	0	0	0
597	272.9077	1	1	0	0	1	0	0	0	0	0
598	1042.85	0	1	0	3	0	0	0	0	0	1
599	1229.888	1	0	0	1	1	0	0	1	1	0
600	1143.937	0	0	0	2	0	0	0	0	0	1
601	1571.411	1	0	1	1	0	1	0	0	0	0
602	2018.117	1	0	1	1	1	0	1	1	1	1
603	2138.604	1	0	0	1	0	0	0	1	2	0
604	1993.943	0	0	0	1	0	0	0	1	2	0
605	2097.37	0	0	1		1	1	1	0	0	0
606	1153.711	1	0	1	0	1	1	1	0	0	0
607	1128.495	0	0	1	1	0	1	0	1	3	0
608	1271.106	1	1	1	4	1	0	0	1	4	0
609	1371.078	1	0	0	4	1	3	1	1	2	1
610	1699.423	1	0	0	4	0	3	1	1	1	1
611	1042.85	1	0	0	1	1	1	1	1	2	0
612	1331.511	0	1	1	0	1	1	0	1	3	0
613	1812.411	0	0	1	0	1	1	0	1	1	0
614	3809.056	1	1	0	1	1	3	0	1	2	0
615	2138.604	0	1	0	3	0	3	0	1	4	0
616	1082.75	1	1	0	1	0	3	0	1	4	0
617	2143.976	1	1	0	0	1	0	0	1	3	0
618	1271.106	1	0	0	4	1	3	0	1	1	0
619	3722.565	0	0	0	3	0	3	1	1	1	0
620	1263.552	0	1	0	2	0	2	0	1	4	0
621	591.3737	1	1	0	2	0	2	0	1	3	0
622	576.2108	0	0	1	2	0	3	1	1	1	0
623	2207.688	1	1	1	3	1	3	0	1	4	0
624	1597.722	1	0	0	1	1	1	0	1	2	0
625	2550.017	0	1	0	1	1	1	0	1	3	0
626	2139.848	0	1	0	0	1	3	0	1	4	0
627	1895.696	1	0	1	1	1	1	0	0	0	0
628	1736.35	0	0	1	1	0	0	0	0	0	0
629	1278.311	1	0	0	1	0	0	0	1	1	1
630	481.2988	1	0	1	1	0	2	0	1	4	0
631	1128.582	0	0	1	3	0	2	0	1	2	0
632	1297.147	1	0	1	3	1	3	0	1	3	1
633	1490.28	0	0	1	3	0	2	0	0	0	1
634	1032.718	1	0	1	3	0	2	0	1	4	1
635	1859.972	0	1	0	1	1	2	1	1	3	1
636	1474.571	0	1	0	3	0	3	0	1	1	1
637	1385.083	1	0	0	3	0	3	1	1	1	0
638	2521.585	0	1	1	2	0	1	0	0	0	0
639	4152.336	1	1	1	1	0	1	0	1	3	0
640	1412.869	1	1	1	1	1	2	0	1	2	0
641	2807.09	1	0	0	4	0	3	0	0	0	1
642	2097.37	0	0	0	4	0	3	0	0	0	1
643	1286.254	1	0	1	2	0	3	0	0	0	1
644	1514.948	0	0	1	3	0	3	0	0	0	0
645	1950.058	1	0	1	3	0	1	0	0	0	0
646	2151.314	0	0	0	1	0	1	0	1	1	0
647	2057.846	1	0	1	1	0	3	0	1	2	1
648	733.7404	0	0	1	4	0	3	1	1	1	1
649	1365.816	0	0	1	1	0	1	1	1	4	1
650	883.4405	0	0	0	1	1	1	0	0	0	1
651	3670.516	1	1	1	0	1	2	0	1	1	0
652	904.8035	1	1	0	1	1	1	0	1	1	0
653	1948.874	1	1	1	3	1	0	1	0	0	0
654	1144.26	0	1	0	4	1	0	0	1	1	0
655	1206.662	1	0	0	4	1	3	1	0	0	1
656	768.7265	1	1	0	4	1	0	0	0	0	0
657	1082.75	1	0	1	4	1	0	1	1	4	0
658	1370.26	0	1	1	3	1	0	1	0	0	0
659	1286.09	0	0	0	4	1	3	1	0	0	0
660	1286.825	1	1	0	3	1	0	0	1	4	0
661	1274.069	1	0	0	2	1	3	0	1	3	1
662	1144.26	0	0	0	4	1	3	0	1	2	1
663	1170.798	1	1	0	3	1	3	0	1	1	0
664	1789.903	0	1	1	4	0	3	0	0	0	0
665	1022.579	0	1	0	4		1	1	0	0	0
666	1144.26	1	1	1	2	1	2	1	0	0	1
667	4268.806	1	0	1	0	1	1	0	1	2	1
668	3722.565	0	1	0	1	1	0	0	0	0	1
669	2963.471	1	1	0	0	1	1	0	1	1	0
670	1737.048	0	0	0	1	1	1	0	0	0	0
671	1675.36	1	1	0	1	1	2	0	1	2	0
672	1789.903	0	1	1	2	0	1	1	1	4	0
673	1783.08	1	0	0	3	0	1	0	1	1	1
674	1139.859	1	1		1	1	1	0	0	0	0
675	414.7375	0	0	1	1	0	1	1	0	0	1
676	2151.314	0	1	0	3	0	0	0	0	0	0
677	2151.314	0	1	0	1	0	0	1	1	1	0
678	1902.516	1	1	0	0	0	0	0	1	1	0
679	993.8306	1	1	0	2	1	0	0	1	2	0
680	1594.922	0	1	0	0	1	2	0	0	0	1
681	1153.711	1	1	1	1	1	1	0	1	2	0
682	1046.098	1	0	0	4	1	1	0	0	0	1
683	853.3986	0	0	0	2	0	2	1	0	0	0
684	1578.327	1	0	1	0	1	0	0	0	0	0
685	3766.026	1	0	0	1	1	1	0	1	2	0
686	1311.788	0	1	1	3	1	1	0	0	0	1
687	481.2988	1	0	1	0	1	0	0	1	1	1
688	593.5081	1	0	1	0	1	0	0	1	4	1
689	2352.466	0	0	1	2	0	0	1	1	1	0
690	1046.098	1	0	0	2	0	0	0	1	3	0
691	1037.643	1	0	1	1	1	2	1	1	1	0
692	1505.84	0	1	0	1	0	2	0	1	3	1
693	2138.604	1	1	0	1	0	2	0	1	2	0
694	1371.078	1	0	0	1	0	1	0	1	1	0
695	1313.945	0	1	0	1	0	1	0	1	1	0
696	1347.995	1	0	0	1	0	0	0	1	4	1
697	1428.841	0	1	0	1	1	0	0	1	3	0
698	1463.383	0	0	1	1	0	0	1	1	1	0
699	4152.336	0	0	0	0	0	0	1	0	0	0
700	1279.109	0	0	0	3	0	1	1	1	3	0
701	964.0003	1	1	0	1	0	3	0	1	3	0
702	1158.444	0	0	0	1	0	0	0	1	2	0
703	591.3737	1	0	0	1	1	0	0	1	1	0
704	2280.615	1	0	1	2	1	2	0	0	0	0
705	1135.8	1	0	1	1	0	2	0	1	4	1
706	1256.897	0	0	0	3	0	2	0	0	0	0
707	1233.511	1	1	0	1	1	0	0	1	2	0
708	1232.179	0	0	0	4	0	0	0	1	1	1
709	1609.651	0	0		1	0	1	1	0	0	0
710	1797.45	1	1	1	1	1	1	0	1	1	0
711	1805.086	1	1	1	1	1	0		1	2	0
712	1776.243	1	0	0	4	1	2	1	1	4	0
713	1248.415	1	1	0	2	1	1	0	1	1	0
714	793.2855	1	1	0	4	1	3	0	1	4	0
715	1846.912	0	0	0	1	1	1	0	0	0	0
716	1325.096	0	0	0	2	0	0	0	1	3	0
717	2636.809	1	1	0	1	1	0	0	0	0	0
718	1365.816	1	0	0	4	1	0	0	0	0	0
719	787.943	1	0	0	4	1	0	1	1	4	0
720	836.4379	1	0	0	3	0	3	1	1	4	0
721	3071.19	0	1	1	2	0	0	0	0	0	0
722	1663.806	1	1	1	3	0	0	0	0	0	0
723	1846.912	1	1	0	2	1	2	1	1	3	1
724	2017.036	0	0	0	4	0	3	1	1	2	0
725	2017.036	1	0	0	4	0	3	1	1	1	1
726	1170.302	0	0	1	4	1	0	1	0	0	1
727	1818.445	0	1	0	3	0	0	0	0	0	0
728	1789.903	1	1	0	1	1	0	1	0	0	1
729	4308.857	1	1	0	4	1	3	0	1	1	1
730	1887.439	1	1	0	1	1	2	0	0	0	0
731	918.7394	0	1	0	4	0	0	0	0	0	0
732	1022.579	1	1	0	3	0	0	0	1	1	0
733	2137.794	1	1	0	3	1	0	0	1	2	0
734	1332.798	1	0	0	3	1	3	1	0	0	0
735	1328.661	0	0	0	4	0	1	1	1	2	1
736	1324.477	1	0	1	4	0	1	0	1	4	0
737	1636.696	1	1	0	1	1	3	0	1	4	0
738	1077.121	1	0	0	1	0	2	1	0	0	0
739	1588.06	0	0	1	1	0	2	1	0	0	0
740	1394.339	1	1	1	1	1	2	0	1	1	0
741	1950.058	1	0	0	2	1	2	1	1	2	0
742	1511.965	1	1	0	1	1	3	0	1	1	0
743	1729.482	0	1	0	4	1	0	0	1	3	1
744	1755.685	1	1	0	1	1	3	0	1	4	0
745	1301.911	1	0	1	1	0	2	0	0	0	0
746	1365.816	1	1	1	1	1	2	0	1	3	0
747	2143.976	1	0	0	3	0	2	1	0	0	0
748	1286.09	1	1	1	1	1	2	0	1	2	0
749	1178.46	1	1	1	1	1	1	0	1	3	0
750	1084.871	0	0	1	2	0	0	0	0	0	1
751	733.7404	1	0	0	4	1	3	0	0	0	1
752	1149.216	0	0	0	1	0	3	1	0	0	1
753	1331.511	1	0	0	1	0	3	0	1	2	0
754	3693.944	1	0	1	1	0	0	0	1	1	1
755	1783.08	1	0	0	1	1	3	0	1	1	0
756	622.9719	1	0	0	3	1	0	0	1	4	0
757	1621.521	0	1	1	2	1	1	0	0	0	0
758	1846.912	1	0	1	4	1	0	0	1	2	1
759	1114.88	0	0	0	2	0	0	1	0	0	0
760	1365.923	1	0	0	3	0	0	0	0	0	1
761	1153.711	0	0	0	4	0	2	1	1	1	1
762	2042.398	1	0	0	3	0	2	0	1	1	0
763	1354.545	1	0	0	1	1	3	0	1	3	1
764	622.9719	1	1	0	0	1	1	0	1	2	0
765	904.8035	0	0	0	2	1	1	0	1	1	0
766	733.7404	0	0	0	2	0	2	1	1	1	0
767	993.069	1	0	1	1	0	2	0	1	1	1
768	4308.857	1	1	0	0	1	1	0	1	2	0
769	1371.078	1	1	0	1	0	2	0	1	3	0
770	1341.483	1	0	1	3	1	3	1	0	0	1
771	1789.903	0	1	0	1	0	2	0	1	4	0
772	1192.956	1	1	0	1	0	2	0	1	3	0
773	1237.354	1	0	0	2	0	2	0	1	2	0
774	336.3268	1	1	0	2	0	0	0	1	4	0
775	1084.871	1	1	1	0	1	1	0	1	2	1
776	1480.769	0	0	0	2	0	2	1	1	3	0
777	520.3575	0	0	1	1	1	1	0	1	1	0
778	595.3834	0	1	1	1	0	0	0	1	3	1
779	1906.163	0	0	1	1	1	1	0	1	2	1
780	1078.456	1	1	1	1	1	1	0	1	2	0
781	2150.195	1	1	0	1	1	0	0	0	0	0
782	1331.511	1	1	1	1	1	0	1	1	4
783	2338.351	0	0	0	4	0	2	0	1	1	1
784	1166.67	0	0	1	1	0	2	1	0	0	1
785	1740.42	1	1	1	1	1	0	0	1	4	0
786	2019.762	1	0	1	4	0	3	1	1	4	0
787	1630.355	0	0	0	4	0	3	1	1	2	0
788	1166.67	1	0	0	1	1	0	0	1	1	0
789	2280.615	0	0	1	1	0	0	0	1	2	0
790	1362.297	1	0	0	0	0	0	0	1	1	0
791	2407.674	1	1	1	0	1	0	0	1	4	0
792	1526.234	0	1	1	2	1	2	1	1	2	0
793	1160.94	0	0	0	1	1	2	1	1	1	0
794	3766.026	0	0	1	1	0	2	1	0	0	0
795	710.5477	1	0	1	1	0	2	0	0	0	0
796	622.9719	0	1	1	1	0	1	0	1	4	0
797	595.3834	1	1	1	1	0	1	0	1	4	0
798	1370.471	1	0	0	1	1	0	0	0	0	0
799	1905.053	1	0	1	1	0	2	0	1	1	1
800	884.118	1	0	1	1	1	1	0	1	4	0
801	883.4405	1	1	0	0	1	2	0	1	4	0
802	1636.696	0	0	1	1	0	0	0	1	4	0
803	1143.937	1	0	0	1	0	0	1	1	4	1
804	2487.284	1	1	0	1	1	2	0	1	1	0
805	2017.036	1	1	0	3	1	2	0	1	3	1
806	1550.079	0	0	1	3	0	1	0	1	3	1
807	1143.409	0	0	0	2	0	1	0	1	1	1
808	1457.063	1	0	0	1	0	1	0	1	4	0
809	1584.531	1	1	0	1	1	0	0	1	3	0
810	1635.699	1	0	1	1	1	2	1	0	0	0
811	4184.509	0	0	0	2	1	2	0	0	0	0
812	1252.727	1	0	0	3	1	3	1	1	3	1
813	1348.715	0	0	0	2	0	1	0	1	1	0
814	1511.965	1	0	0	2	0	1	1	0	0	1
815	1636.716	0	0	0	3	1	0	1	0	0	0
816	1511.965	1	1	1	1	1	2	0	1	3	0
817	1301.96	0	0	0	1	0	2	1	0	0	0
818	1225.586	1	1	0	0	1	2	0	1	1	0
819	1498.434	1	0	1	1	0	0	0	1	4	1
820	1599.889	0	1	0	2	0	1	0	1	2	0
821	1237.354	1	1	0	2	0	1	0	1	1	0
822	1412.869	0	0	1	1	0	3	1	1	1	0
823	4567.834	1	0	0	3	0	3	0	0	0	0
824	1895.696	0	0	0	4	0	3	1	1	4	0
825	1348.715	1	0	0	2	1	1	0	1	4	0
826	1849.224	1	1	1	1	1	1	0	0	0	0
827	1917.573	1	0	0	1	1	2	0	1	3	0
828	1950.038	0	0	1	4	0	0	0	1	1	0
829	1331.511	1	0	0	2	0	0	0	0	0	0
830	1736.35	1	0	0	1	1	1	0	0	0	0
831	1463.383	0	0	1	2	0	3	1	1	2	0
832	1789.903	1	1	0	1	0	3	0	1	1	1
833	467.5583	1	1	1	2	1	2	0	1	4	0
834	1286.254	0	1	1	1	1	1	0	1	1	0
835	1404.082	0	0	1	1	0	1	0	1	2	0
836	2205.777	1	1	0	2	1	3	0	1	1	0
837	1128.495	0	1	1	2	1	1	0	1	3	1
838	534.3523	0	0	0	3	0	2	1	1	4	0
839	1849.224	0	0	1	1	1	2	0	0	0	1
840	2334.513	0	0	0	3	0	3	1	1	1	1
841	993.8306	1	0	0	2	1	0	0	1	3	0
842	2340.377	1	1	0	3	1	3	1	1	2	1
843	1524.867	0	1	1	1	0	0	1	0	0	1
844	2119.979	1	1	0	1	0	0	0	1	2	0
845	2585.914	1	1	1	0	1	0	0	1	4	0
846	1144.26	0	1	1	3	1	3	0	0	0	0
847	1907.295	1	1	1	3	1	0	0	1	2	0
848	1783.08	1	0	0	4	1	3	0	1	1	1
849	1699.423	0	0	0	4	0	0	1	1	2	0
850	1736.35	0	0	0	4	0	0	0	0	0	1
851	1631.65	1	0	1	2	1	0	0	1	3	0
852	1636.696	1	0	1	1	0	3	0	1	2	0
853	2160.505	0	1	0	3	0	3	1	0	0	0
854	1143.937	1	1	0	1	1	0	0	1	2	0
855	2585.914	1	1	0	1	0	2	0	1	4	0
856	1948.874	1	1	0	1	1	1	0	1	4	0
857	1332.987	0	0	0	4	0	2	1	1	4	0
858	1584.531	1	1	0	3	0	3	0	0	0	0
859	1278.311	1	1	0	1	1	1	0	1	4	0
860	1948.874	1	0	1	0	1	0	0	1	3	0
861	1659.267	1	1	0	1	1	2	0	0	0	0
862	711.968	1	0	0	1	1	2	0	1	2	0
863	1621.521	1	0	1	0	1	2	0	1	4	0
864	1906.163	1	0	1	3	1	0	1	0	0	1
865	710.5477	0	0	0	1	0	3	0	0	0	1
866	1559.732	1	0	1	3	1	1	0	1	3	0
867	1950.038	1	0	1	1	1	0	0	1	4	1
868	4275.729	1	1	1	1	1	1	0	1	2	1
869	2697.147	1	0	1	1	1	0	0	1	3	0
870	1674.122	0	0	0	3	1	0	0	1	3	1
871	1584.531	1	0	0	1	1	2	0	1	4	1
872	2024.002	1	0	0	2	1	0	1	0	0	0
873	1626.12	1	0	1	3	0	1	0	0	0	1
874	1736.477	1	1	0	1	1	1	0	1	1	1
875	1699.423	0	0	0	2	1	2	0	0	0	1
876	1385.083	0	0	0	2	0	2	1	0	0	1
877	1648.098	1	0	1	1	0	2	1	0	0	0
878	2598.22	1	0	0	4	1	3	0	1	3	0
879	1699.423	1	1	0	2	1	2	0	1	3	0
880	1849.224	0	1	0	4	0	3	0	1	4	1
881	2340.377	1	1	0	2	0	3	0	1	2	0
882	1160.94	1	1	0	1	1	2	0	1	1	0
883	272.9077	1	1	0	2	1	1	0	0	0	0
884	1128.495	0	0	0	1	0	2	0	1	3	0
885	1635.051	1	1	0	1	0	2	0	1	3	0
886	534.3523	0	1	0	3	0	3	0	1	1	1
887	467.5583	1	1	0	2	0	3	1	1	1	0
888	2010.964	0	1	0	1	1	3	1	1	2	0
889	3722.565	0	0	0	3	0	2	0	1	1	0
890	3669.912	1	0	0	3	0	2	0	0	0	1
891	3463.863	1	1	0	1	1	0	0	0	0	1
892	1248.415	1	0	0	4	1	3	1	1	3	0
893	1248.415	0	0	1	3	0	2	1	1	1	0
894	1334.714	1	0	1	4	0	2	0	1	1	0
895	1150.561	1	1	0	2	1	2	0	0	0	0
896	852.4502	1	1	1	1	0	3	0	1	3	0
897	2823.406	1	0	0	3	0	0	0	1	3	0
898	2143.976	0	0	0	4	0	3	0	1	3	1
899	2076.1	1	0	0	3	0	3	0	1	4	1
900	1109.516	1	1	0	4	1	0	0	1	2	0
901	1457.063	1	0	0	4	1	0	1	0	0	0
902	1609.651	1	0	0	4	1	3	0	1	4	1
903	1158.444	1	1	0	2	0	0	1	1	4	1
904	1332.798	0	1	0	3	0	0	1	1	2	1
905	1853.849	0	0	0	4	1	0	1	1	2	0
906	1160.94	1	1	0	3	1	1	0	1	4	1
907	2180.724	1	1	0	0	1	2	0	0	0	0
908	363.6206	1	1	1	1	0	1	0	1	3	1
909	1384.508	0	1	1	1	0	1	0	1	4	1
910	2097.37	0	1	0	1	0	2	0	0	0	0
911	1950.058	1	1	0	1	0	2	0	1	3	0
912	883.4405	1	1	0	0	1	2	0	1	4	0
913	1144.26	0	1	0	2	0	3	0	1	4	0
914	904.8035	1	1	0	2	0	3	0	1	4	0
915	710.5477	1	1	0	1	1	1	0	1	3	0
916	1084.04	1	1	0	1	0	0	0	1	2	0
917	1144.26	1	0	1	3	1	3	0	1	4	1
918	2057.846	1	1	1	1	1	0	0	0	0	0
919	1609.651	1	1	1	1	1	1	0	1	2	0
920	2017.036	1	0	1	1	0	2	1	1	1	1
921	1810.887	0	0	1	2	0	2	1	0	0	0
922	1817.818	0	1	0	2	0	3	0	1	4	1
923	2338.351	1	1	0	1	0	3	0	1	3	0
924	2044.852	1	1	0	2	1	3	0	1	4	0
925	1029.07	1	1	0	1	1	2	0	1	2	1
926	390.5432	1	0	0	4	1	1	1	1	4	0
927	2264.302	1	0	0	3	0	2	0	1	2	0
928	1641.936	0	0	0	3	0	2	1	1	1	0
929	1022.579	1	1	1	1	1	2	0	1	4	0
930	883.4405	0	0	1	3	0	3	1	1	2	0
931	1810.887	0	1	0	1	0	2	0	1	2	0
932	1324.477	1	1	1	0	1	2	0	1	2	0
933	1783.08	0	1	0	2	0	2	0	0	0	0
934	1950.038	1	1	0	1	0	2	0	1	2	0
935	2010.964	1	1	0	3	1	1	0	1	4	1
936	1783.08	1	1	1	1	1	2	1	1	4	0
937	4308.857	1	1	1	1	1	2	0	1	1	0
938	1699.423	1	1	1	1	1	1	0	1	1	0
939	1817.818	0	0	1	2	0	3	0	1	1	0
940	1630.355	1	0	1	1	0	1	0	1	1	0
941	2195.917	1	1	0	1	1	0	0	1	4	0
942	1699.423	0	0	0	4	0	3	0	1	1	0
943	1365.816	1	0	0	4	0	3	0	1	4	1
944	1816.051	1	1	1	3	1	2	0	1	4	1
945	1824.39	0	0	0	4	0	2	0	0	0	0
946	454.7961	0	0	0	3	0	1	1	0	0	0
947	1139.859	1	0	1	3	0	1	0	1	4	1
948	2097.37	0	0	0	1	0	1	1	1	1	0
949	2586.348	1	0	1		0	1	0	1	3	0
950	2807.09	0	1	0	2	0	0	0	1	2	0
951	2150.195	1	0	1	2	1	2	0	1	2	0
952	2696.306	1	1	0	1	1	1	0	1	3	0
953	1950.058	1	0	0	1	1	1	0	1	2	0
954	1330.119	0	0	1	3	0	0	1	0	0	0
955	2464.223	0	0	1	1	0	0	0	0	0	1
956	837.9844	0	0	0	1	1	0	0	0	0	1
957	2598.22	0	0		1	1	0	0	0	0	0
958	2142.121	1	0	0	3	0	3	0	1	4	0
959	2018.117	0	0	1	2	0	0	0	1	1	0
960	1906.163	1	0	0	1	0	3	0	1	2	1
961	1635.699	1	1	1	1	1	3	0	1	4	0
962	1578.327	1	1	0	2	0	3	0	1	4	0
963	2638.729	0	1	0	1	1	0	0	0	0	1
964	4152.336	0	0	1	3	0	2	1	0	0	0
965	2264.302	1	0	1	4	1	3	1	1	4	1
966	3091.802	0	0	0	4	0	0	1	1	1	1
967	1729.482	1	1	0	2	1	1	0	1	3	1
968	1273.484	1	0	1	3	1	3	0	1	2	1
969	1525.828	1	1	0	1	0	2	0	1	4	0
970	2340.377	0	1	0	0	0	2	0	1	2	1
971	1699.423	1	1	1	0	0	3	0	1	4	0
972	1128.582	1	1	0	1	1	1	0	1	4	0
973	1350.931	0	0	0	1	1	2	1	0	0	1
974	1335.721	0	1	0	1	1	1	0	0	0	1
975	1699.423	1	0	0	2	0	3	1	0	0	0
976	1814.543	1	1	0	1	1	2	0	1	4	0
977	1742.475	0	0	0	1	0	3	1	1	1	0
978	4617.484	1	0	0	3	0	0	0	1	4	0
979	793.2855	1	0	0	3	1	2	0	1	3	0
980	1404.082	1	0	0	1	1	1	0	1	4	0
981	871.3188	1	1	1	1	1	1	0	1	4	0
982	1609.651	0	1	0	3	1	1	0	1	1	0
983	1831.693	1	1	0	2	1	1	0	1	4	0
984	993.069	1	1	0	1	1	1	0	1	4	0
985	1404.082	1	1	0	1	1	1	0	1	2	0
986	1022.579	1	0	0	4	0	3	0	1	3	0
987	883.4405	0	0	0	2	0	3	1	1	2	0
988	1334.788	0	0	1	1	0	2	1	0	0	0
989	1621.521	1	1	0	1	1	0	0	1	3	0
990	1621.521	0	1	0	1	1	1	0	0	0	0
991	2638.729	1	1	1	1	1	0	1	1	3	0
992	733.7404	1	1	0	1	1	2	0	1	4	1
993	2076.368	0	1	0	1	0	1	0	0	0	1
994	2187.707	1	1	0	1	0	1	0	0	0	0
995	904.8035	0	1	0	4	0	3	1	1	1	1
996	871.3188	1	1	0	4	0	3	0	0	0	1
997	4532.714	0	0	1	2	0	2	0	0	0	0
998	2264.302	1	0	0	3	1	0	0	1	1	0
999	1050.545	1	1	1	2	1	0	1	0	0	0
1000	1578.327	1	0	0	1	0	2	0	1	4	0
1001	2097.37	0	1	1	2	0	2	1	0	0	0
1002	2138.604	1	0	0	3	1	1	1	0	0	0
1003	1160.94	0	0	0	3	0	3	1	0	0	1
1004	1980.429	1	1	1	0	0	1	0	1	2	1
1005	711.968	0	1	1	1	0	1	0	1	4	1
1006	1648.098	0	1	0	3	0	0	0	0	0	0
1007	4180.455	1	0	0	3	0	2	1	1	1	0
1008	1699.423	1	0	0	3	0	1	0	0	0	0
1009	2201.632	1	0	0	1	1	0	1	1	2	1
1010	1394.339	0	1	0	1	1	1	0	0	0	0
1011	1511.965	1	0	0	4	0	2	0	1	3	0
1012	2180.724	0	0	1	3	0	2	1	1	3	0
1013	1636.696	1	1	1	1	1	2	0	1	4	0
1014	1432.631	0	0	0	0	0	1	0	0	0	1
1015	2160.505	1	1	1	1	0	1	0	1	4	0
1016	2023.494	0	0	0	1	0	1	0	0	0	1
1017	2023.494	1	1	0	1	1	0	0	0	0	0
1018	1636.696	1	0	1	1	1	2	1	1	1	0
1019	4563.409	1	0	1	1	1	2	1	0	0	0
		632
